# Supplementary material for: Prognostic Significance of Activated Monocytes in Patients with ST-Elevation Myocardial Infarction
Source: Int J Mol Sci. 2023 Jul 12;24(14):11342. doi: 10.3390/ijms241411342 (PMC10378894; doi:10.3390/ijms241411342)
Supplement: Supplementary file 1 [file ijms-24-11342-s001.zip]

Archive with 1 entries (1 files):
- ijms-2497179-supplementary.pdf
